# Supplementary material for: DHX9-dependent recruitment of BRCA1 to RNA promotes DNA end resection in homologous recombination
Source: Nat Commun. 2021 Jul 5;12:4126. doi: 10.1038/s41467-021-24341-z (PMC8257769; doi:10.1038/s41467-021-24341-z)
Supplement: Supplementary file 4 — Source Data [file 41467_2021_24341_MOESM4_ESM.xlsx]

## Sheet: Fig1b
untreated	1uM Cpt	10 Gy IR
Pearson coefficient for co-localization of DHX9 with gH2AX
0.08	1	0.55
0.06	0.9	0.32
0.09	0.98	0.43
0.1	1	0.37
0.13	0.97	0.38
0.15	0.1	0.42
0.09	0.95	0.44
0.07	0.97	0.47
0.12	1	0.43
0.09	0.89	0.5
0.07	0.8	0.4
0.1	1	0.46
0.09	0.97	0.33
0.06	0.98	0.4
0.14	0.9	0.3
0.17	0.95	0.4
0.11	0.9	0.33
0.09	0.97	0.56
0.05	0.93	0.56
0.06	0.91	0.46
0.14	1	0.5
0.17	1	0.5
0.16	0.98	0.59
0.15	0.94	0.36
0.12	0.93	0.32
0.13	0.9	0.31
0.17	0.92	0.53
0.09	1	0.57
0.04	0.88	0.32
0.06	0.86	0.38
0.14	0.79	0.44
0.17	0.7	0.39
0.13	0.9	0.4
0.11	0.96	0.46
0.15	0.93	0.56
0.06	0.94	0.48
0.07	1	0.41
0.13	0.86	0.29
0.14	0.8	0.43
0.15	0.9	0.6
0.1	0.94	0.32
0.11	0.95	0.33
0.06	0.91	0.5
0.08	0.9	0.3
0.05	0.95	0.48
0.12	0.92	0.48
0.11	1	0.46
0.07	1	0.31
0.08	0.86	0.51
0.09	0.84	0.34
0.12	0.89	0.3
0.13	0.93	0.56
0.14	0.94	0.4
0.07	1	0.3
0.08	0.8	0.48
0.05	0.89	0.57
0.13	0.98	0.47
0.11	0.95	0.34
0.09	0.94	0.51
0.14	1	0.68
0.11	0.88	0.36
0.06	0.84	0.51
0.07	1	0.48
0.14	0.94	0.35
0.11	0.9
0.07	0.99
0.08	1
0.12	0.89	0.09
0.14	0.87	0.05
0.15	1	0.13
0.06	0.8	0.18
0.08	0.93	0.19
0.09	0.94	0.14
0.13	0.95	0.06
0.17	1	0.1
0.09	0.8	0.14
0.06	0.83	0.19
0.14	0.93	0.16
0.17	1	0.15
0.11	0.8	0.08
0.12	0.96	0.09
0.06	0.9	0.11
0.07	0.94	0.13
0.1	1	0.16
0.11	0.95	0.09
0.13	0.93	0.05
0.08	0.97	0.14
0.07	0.93	0.16
0.14	0.9	0.19
0.09	0.94	0.11
0.05	0.9	0.14
0.07	0.94	0.09
0.12	0.96	0.08
0.1	0.93	0.14
0.17	1	0.16
0.13	0.8	0.13
0.05	0.86	0.17
0.06	0.8	0.11
0.18	0.84	0.07
0.11	0.85	0.09
0.09	0.8	0.13
	0.87	0.11
	1	0.1
	0.9	0.17
	0.74	0.09
		0.07
		0.11
		0.18
		0.13
		0.17
		0.13
		0.15
		0.11
		0.17
		0.14
		0.1
		0.13
		0.15
		0.12
		0.17
		0.9
		0.8
		0.13
		0.15
		0.12
		0.13
		0.15
		0.12
		0.17
		0.18
		0.19
		0.1
		0.12
		0.09
		0.05
		0.11
		0.1
		0.12
		0.13
		0.12
		0.06
		0.08
		0.13
		0.1
		0.13
		0.15
		0.11
		0.06
		0.04
		0.09
		0.05
		0.11
		0.13
		0.12
		0.17
		0.1
		0.14
		0.07
		0.08
		0.06
		0.09
		0.05
		0.12
		0.13
		0.14
		0.15
		0.17
		0.09
		0.13
		0.16
		0.05
		0.04
		0.05
		0.08
		0.14
		0.12
		0.13
		0.11
		0.14
		0.1

## Sheet: Fig1c
Untreated	Camptothecin	DRB	Camptothecin+DRB
	DHX9 foci per cell
12	13	7	17
25	13	5	16
2	16	13	9
7	16	7	12
15	20	15	25
4	15	12	18
4	10	5	9
1	26	1	20
7	35	12	2
18	38	3	4
15	11	7	11
4	31	1	10
4	19	1	8
8	86	1	1
6	65	5	8
10	62	6	17
13	28	3	16
6	38	0	4
13	80	6	9
27	13	7	6
6	33	8	2
12	33	5	25
13	27	10	14
1	30	8	16
11	34	6	2
5	20	6	3
9	38	9	8
10	23	5	3
3	10	12	20
12	19	5	9
1	26	13	3
10	24	6	0
13	29	3	12
5	25	8	28
15	23	6	12
4	34	3	2
9	49	7	10
19	37	2	0
7	27	7	12
5	34	4	28
14	44	9	12
18	48	7	2
9	19	6	10
13	58	1	0
5	44	10	12
15	52	5	28
4	39	4	12
9	41	7	2
19	18	12	10
7	22	9	6
5	18	6	18
14	59	8	12
18	48	7	8
9	13	7	19
18	33	10	2
15	31	7	14
19	21	6	7
7	19	11	21
35	12	9	0
5	19	4	0
15	25	7	10
1	43	10	22
15	30	9	12
3	52	4	10
17	73	6	12
15	53	0	4
14	15	9	4
3	20	4	4
16	15	7	12
18	61	10	10
3	13	9	12
17	23	4	4
15	10	6	4
14	33	0	4
3	17	7	10
16	56	12	20
18	52	11	35
11	37	7	25
10	40	12	11
8	13	11	18
7	33	5	27
3	33	9	14
19	28	7	25
12	30	7	13
18	44	6	8
3	15	3	27
11	19		14
7	23		25
8	10		13
8	26		8
5	13		3
31	24		17
18	22		5
11	13		4
13	34		9
12	51		2
3	41		3
14	35		7
13	34		6
25	37		6
14	24		7
18	13
10	39
	29
	65
	11
	11
	37
	38
	13
	43
	38
	29
	37
	26
	35
	11
	34
	15
	13
	14
	31
	25
	14
	25
	20
	39
	23
	18
	13
	13
	17
	26
	12
	24
	22
	15
	13
	12
	12
	25
	39
	17

## Sheet: Fig1d
Control	Camptothecin	Camptothecin+RnaseA
	DHX9 foci per cell
3	12	15
5	8	17
3	7	10
3	3	15
4	6	10
2	3	8
3	9	10
4	11	6
3	7	8
4	4	8
1	8	15
0	4	17
2	7	10
0	6	15
3	5	10
4	4	8
3	4	10
1	6	6
2	6	8
1	5	8
2	11	30
1	8	13
1	10	14
2	4	15
1	10	13
2	16	23
1	3	19
2	16	18
2	7	14
0	7	7
2	3	12
5	2	9
3	1	9
3	4	8
2	12	10
1	3	15
2	8	7
0	7	14
2	8	18
2	9	7
0	11	14
0	7	11
0	6	30
3	10	3
2	2	9
3	1	29
3	5	16
3	5	4
3	13	17
2	7	15
1	7	11
0	3	11
1	7	6
1	14	9
1	9	11
2	9	20
0	7	24
0	6	6
0	4	10
3	9	15
4	11	7
1	4	11
2	5	11
2	24	4
43	51	2
22	104	8
27	76	6
21	74	4
53	52	8
45	129	8
17	8	7
13	100	9
20	78	9
24	92	8
21	98	14
14	72	9
54	80	7
25	70	22
24	69	10
22	62	4
17	65	18
29	65	9
4	126	40
14	97	13
3	123	20
14	60	10
5	149	24
31	147	7
8	114	12
44	73	8
11	101	9
19	87	13
11	192	24
14	135	12
14	101	1
24	65	4
34	90	2
17	40	6
14	24	2
37	99	4
10	146	0
3	74	2
14	106	5
5	185	3
31	105	3
8	64	4
44	131	5
11	100	4
19	158
11	63	1
14	148	3
36	32	4
45	107	4
24	93	3
38	22	5
27	96	4
10	108	7
30	68	1
15	75	0
13	96	9
14	114
9	37	4
17	185	4
24	8	5
14	108	11
8	123	4
24	86	2
13	133
16	69	4
16	98	4
23	8	1
42	11	3
19	42	3
13	11	5
29	17	3
12	9	7
16	19	7
35	30
25	9	6
11	11	8
25	9	3
4	18	9
23	27	1
34	38	11
2	19	13
13	7	4
9	9	6
5	26	3
11	30	11
23	14	2
9	27	4
11		8
14	15	1
11	0	11
7	2	1
25	9	8
10	3	4
20	38	6
23	23	1
16	16	12
11	28	5
13	30	9
10	19
16	26
9	23
10	32	5
6	13	1
9	24	4
6	18	2
7	11	9
13	25	4
6	17	9
32	12	9
9	13	6
9	20	6
6	16	7
6	10	9
29	14	3
17	18	6
14	21	6
8	28	5
12	27	8
17	25	8
14	16	4
8	17	8
12	22	8
9	7	5
4	17	2
8	16	4
10	22	3
10	17	6
10	8	3
18	23	1
22	26	7
15	16	32
12	67	63
5	13	69
5	17	44
10	10	49
9	17	57
7	13	38
9	17	23
7	15	40
8	21	34
11	21	16
8	12	20
7	10	46
7	18	14
13	14	25
22	36	50
17	23	46
9	40	52
11	21	28
13	15	28
10	9	43
13	6	43
14	15	31
11	8	25
6	11	18
3	12	37
11	23	45
9	11	30
7	15	40
7	6	22
13	12	24
5	17	14
6	15	28
6	17	22
5	14	12
10	12	28
3	10	35
7	17	14
12	8	33
9	13	25
7	14	23
9	13
14	20	28
6	11	28
8	13	37
30	16	56
13	2	34
10	3	32
12	5	21
8	2	52
22	3	16
10	5
9	21	40
7	5	71
7	10	38
5	12	79
7	16	37
8	20	41
19	8	79
3	14	62
9	25	37
	9	22
	23	41
	14	11
	16	105
	16	24
	11	80
	12	36
	12	36
	9	86
	11	27
	12	36
	12	77
	15	33
	18
	11	50
	7	23
	19	46
	5	37
	12	46
	30	40
	15	36
	31	55
	26	48
	64	17
	30	14
	64	24
	19	24
	33	10
	31	20
	18	14
	21	24
	28	28
	28	25
	19	17
	22	26
	32	23
	33	28
	37	18
	40	23
	22	31
	24	19
	35	21
	13	22
	28	31
	26	19
	26	21
	28	22
	19	23
	36	26
	37	19
	25	22
	23	16
	29	14
	21	15
	32	17
	16	10
	32	15
	26	10
	30	8
	33	10
		6
		8
		8
		15
		17
		10
		15
		10
		8
		10
		6
		8
		8
		30
		13
		14
		15
		13
		23
		19
		18
		14
		7
		12
		9
		9
		8
		10
		15
		7
		14
		18
		7
		14
		11
		30
		3
		9
		29
		16
		4
		17
		15
		11
		11
		6
		9
		11
		20
		24
		6
		10
		15
		7
		11
		11
		4
		2
		8
		6
		4
		8
		8
		7
		9
		9
		8
		14
		9
		7
		22
		10
		4
		18
		9
		40
		13
		20
		10
		24
		7
		12
		8
		9
		13
		24
		12
		2
		7
		3
		6
		3
		6
		4
		3
		9
		6
		8
		9
		16
		15
		11
		17
		15
		7
		5
		11
		7
		9
		9
		6
		11
		15
		9
		10
		5
		3
		4
		7
		8
		9
		8
		16
		5
		1
		10
		8
		12
		21
		6
		6
		6
		8
		3
		9
		8
		12
		8
		13
		15
		15
		7
		11
		6
		14
		8
		11
		9
		19
		8
		8
		14
		5
		17
		7
		12
		8
		10
		12
		25
		19
		22
		14
		14
		15
		13
		11
		14
		12
		25
		19
		14
		14
		15
		13
		11
		5
		13
		15
		18
		11
		12
		11
		7
		16
		11
		13
		19
		11
		13
		15
		22
		6
		11

## Sheet: Fig2b
		siControl				siDHX9 UTR				siDHX9 UTR + myc-DHX9-wild type				siDHX9 UTR + myc-DHX9dead
CPT (uM)	rep 1	rep 2	rep 3		rep 1	rep 2	rep 3		rep 1	rep 2	rep 3		rep 1	rep 2	rep 3
0	100	100	100		100	100	100		100	100	100		100	100	100
0.25	76	96	92		87.5	87.5	57.14		87	100	100		74.19	104	86.36
0.5	96	76	84		58.33	50	33.33		95	90	100		58	66.67	63.63
1	92	71	70		28.75	32	31.42		74	100	72.27		45	62	54.54

## Sheet: Fig2c
Parp (microM)	siControl					siDHX9 UTR				siDHX9(utr) + mycDHX9				siDHX9(utr) + mycDHX9dead
	rep 1	rep 2	rep 3		rep 1	rep 2	rep 3		rep 1	rep 2	rep 3		rep 1	rep 2	rep 3
0	100	100	100		100	100	100		100	100	100		100	100	100
1	76	94	92		95.83	95.65	68.18		104	104	113		72.6	73.91	73.91
2	97	93	94		41.67	39.13	40.9		90.9	104	86.36		56.52	34.78	47.82
4	100	90	90		33.34	30.43	22.72		81.81	54.54	54.54		43.47	39.13	26

## Sheet: Fig2d
Column1	Column2	Column3	Column4	Column5	Column6	Column7	Column8	Column9	Column10	Column11	Column12
IR(Gys)		siControl				siDHX9 (7)				siDHX9 (utr)
	rep 1	rep 2	rep 3		rep 1	rep 2	rep 3		rep 1	rep 2	rep 3
0	100	100	100		100	100	100		100	100	100
2	89	81	86		90	85	83		79	87	83
4	76	70	75		72	70	77		70	74	78
6	68	65	63		58	61	65		51	65	56

## Sheet: Fig3a
%GFP cells	siControl	siDHX9 (7)	siDHX9 (UTR)	DHX9 + mycDHX9	siKU	si54Nrb
rep1	2.7	5.7	4.7	2.1	1.8	1.8
rep2	3	3.9	5.8	2.3	1.5	1.5
rep3	2.9	4.9	4.5	2.5	1.6	2

## Sheet: Fig3b
%GFP cells	siCntrl	siDHX9 (6)	siDHX9 (utr)	siBRCA1
rep1	2.8	1.1	0.7	0.8
rep2	2.7	0.8	0.6	0.9
rep3	2.8	0.6	0.9	0.5

## Sheet: Fig3c
%GFP cells	siCntrl	siDHX9	DHX9 + myc-DHX9	DHX9 + myc-DHX9dead	si53BP1	si53BP1siDHX9
rep1	3.8	1.9	3.8	1.6	3.1	2.6
rep2	4	1.8	4.1	1.4	3.3	2.8
rep3	4.2	2.2	3.5	1.5	3.7	1.9

## Sheet: Fig 4a
siControl untreated	siControl + CPT	siDHX9 untreated	siDHX9 + CPT
	gH2AX foci per cell
2	93	0	40
2	204	0	3
2	44	13	117
1	51	0	10
1	105	1	164
1	76	14	198
2	185	8	178
1	107	2	195
2	111	0	197
3	45	7	40
1	61	0	3
2	85	1	217
1	133	0	10
2	90	8	10
1	96	11	8
2	188	0	33
1	48	0	24
1	181	0	4
2	124	3	32
2	73	0	32
1	96	0	34
1	188	7	180
2	48	8	37
1	181	0	25
1	124	11	173
1	73	2	196
2	91	1	162
2	69	0	3
0	44	2	170
1	79	3	5
1	77	0	43
1	36	0	25
1	35	10	1
1	33	6	6
0	29	8	28
2	22	0	173
2	22	0	20
2	289	5	194
0	53	1	15
3	108	0	173
3	74	1	11
1	220	2	169
3	58	19	148
4	106	1	217
2	111	0	175
8	153	3	147
1	41	6	198
3	25	12	5
5	113	7	8
1	95	2	128
0	103	2	11
4	124	1	11
1	164	2	2
0	12	5	4
2	56	1	7
1	57	4	14
1	151	2	80
5	52	4	171
0	63	4	160
3	36	1	157
2	29	4	179
1	74	3	70
2	27	3	120
1	30	6	104
1	57	1	165
2	18	3	72
1	24	1	160
1	24	6	31
0	71	1	12
0	44	0	179
2	63	0	70
0	70	0	120
0	87	3	104
1	87	1	165
0	11	3	72
0	58	2	160
0	24	0	31
0	55		12
2	120		116
1	26		111
1	29		130
0	163		111
0	47		87
0	115		15
			75
			96
			99
			113
			113
			101
			86
			97
			22
			122
			99
			113
			113
			101
			86
			97
			22
			122
			53
			102
			107
			17
			49
			124
			58
			40
			162
			76

[truncated: 35 more sheets: Fig 4b, Fig 4c, Fig 5a, Fig 5b, Fig 5c, Fig 5d, Fig 5e, Fig6a, Fig 6b, Fig 7c, Fig 8a, Fig 8b, Fig 8c, Fig9a, Fig 9b, Figure 9d, Fig Supp 2d, Fig Supp 2e, Fig Sup 3b, Fig Supp 3d …]
